# Supplementary material for: Comparative genomics of Mycobacterium mucogenicum and Mycobacterium neoaurum clade members emphasizing tRNA and non-coding RNA
Source: BMC Evol Biol. 2019 Jun 18;19:124. doi: 10.1186/s12862-019-1447-7 (PMC6582537; doi:10.1186/s12862-019-1447-7)
Supplement: Supplementary file 1 — Introduction. Table and Figure legends. Table S1. Compilation of oligonucleotide probes used in the present study. Table S2. Summary of genome assembly. Table S3. Phage analysis of Mmuc- and Mneo-clade members. Table S4a. Annotation of IS elements in MmucT. Table S4b. Annotation of IS elements in Mmuc- and Mneo-clade members. Figure S1. Genome alignments. (ZIP 1120 kb) [file 12862_2019_1447_MOESM1_ESM.zip]

Archive with 4 entries (4 files):
- 12862_2019_1447_MOESM1_ESM/ADDITIONAL FILE 1 INTRODUCTION .pdf
- 12862_2019_1447_MOESM1_ESM/Fig S1a-c.pdf
- 12862_2019_1447_MOESM1_ESM/Table S1.xls
- 12862_2019_1447_MOESM1_ESM/Tables S2 S3 S4.xls
