# Supplementary material for: Comparative genomics of Mycobacterium mucogenicum and Mycobacterium neoaurum clade members emphasizing tRNA and non-coding RNA
Source: BMC Evol Biol. 2019 Jun 18;19:124. doi: 10.1186/s12862-019-1447-7 (PMC6582537; doi:10.1186/s12862-019-1447-7)
Supplement: Supplementary file 1 — Introduction. Table and Figure legends. Table S1. Compilation of oligonucleotide probes used in the present study. Table S2. Summary of genome assembly. Table S3. Phage analysis of Mmuc- and Mneo-clade members. Table S4a. Annotation of IS elements in MmucT. Table S4b. Annotation of IS elements in Mmuc- and Mneo-clade members. Figure S1. Genome alignments. (ZIP 1120 kb) [file 12862_2019_1447_MOESM1_ESM.zip › 12862_2019_1447_MOESM1_ESM/Table S1.xls]

## Sheet: Table S1
Table S1 : Compilation of oligonucleotide probes used in the present study
Probe	Sequence	Hybridization temperature (°C)
MaubtRNACys32probeNB	CCGGTGTTAGCGGCTTTGC	55
MaubtRNACys72probeNB3	GTTGCCTCACCACTCGGC	60
MaubtRNACys53probeNB2	GATTCGAACCCGTGTGAACG	55
MmuctRNAIle1probeNB	CTCCGACCTCTTCGTTATC	55
MmuctRNAIle14probeNB	GATTGAACCCGCGGCATC	55
MmuctRNAIle17probeNB	CTGCCTCCGCCGTATCAG	60
Mmucaub5SprobeNB	GGGATGGGACCGGGCGTTTCC	60
Mmuc-tRNA-Arg(tcg) probe	GCCATCTGCGTCGAAAGC	50
tmRNA MucAub NB	GGTTACAACGACGCTTACGG	50
sar Mmuc NB	GGCAACGGTCAGGGCCCTC	50
Mmuc 6C probe NB	GCGGAGGTCGTCGTGGATCAG	50
Mmuc srp NB pb1	TTGACCCTTGCTGCCTTC	50
Mmuc rnpB NB pb2	CTGTGAAGTCCGGACTTTCCA	50
Mmuc 6S RNA NB pb2	GTTACCAAGCGTGCTTGTCG	50
MaubGOLLD2	GTTTACAGACGATTGCTCTACCGAT	50
