# Supplementary material for: Comparative genomics of Mycobacterium mucogenicum and Mycobacterium neoaurum clade members emphasizing tRNA and non-coding RNA
Source: BMC Evol Biol. 2019 Jun 18;19:124. doi: 10.1186/s12862-019-1447-7 (PMC6582537; doi:10.1186/s12862-019-1447-7)
Supplement: Supplementary file 1 — Introduction. Table and Figure legends. Table S1. Compilation of oligonucleotide probes used in the present study. Table S2. Summary of genome assembly. Table S3. Phage analysis of Mmuc- and Mneo-clade members. Table S4a. Annotation of IS elements in MmucT. Table S4b. Annotation of IS elements in Mmuc- and Mneo-clade members. Figure S1. Genome alignments. (ZIP 1120 kb) [file 12862_2019_1447_MOESM1_ESM.zip › 12862_2019_1447_MOESM1_ESM/Tables S2 S3 S4.xls]

## Sheet: Table S2
Table S2: Summary of genome Assembly.
Properties	MmucT	MaubT	MphoT	McosT	MneoT
Assembly
Sequencing Platform	PacBio	IlluminaHiseq2000	IlluminaHiseq2000	IlluminaHiseq2000	IlluminaHiseq2000
Total Reads	67390	17225670 *2	17196476 *2	11763070 *2	16942742 *2
Average Read length	10936	100	100	100	100
Scaffold N50 (Kb)	-	180.243	136.801	593.144	389.991
Median coverage	101	246	258	176	298
No. Scaffolds	1	85	80	5	1
Note: All these strains are DSM source, DSM = Deutsche Sammlung von Mikroorganismen und Zellkulturen, Germany
bold column indicates complete genome.

## Sheet: Table S3
Table S3: Phage analysis of MmucT – MneoT –clade members.
Genomes	ID	Description	Date Created	Nubmer of Intact Phages	Number of Incomplete Phages	Number of Questionable Phages	Total Number of Phage	Size of Intact Phage	Size of Incomplete phage	Size of Questionable phage	Total Phage size
M. cosmeticum DSM 44829*	ZZ_8c57a2d00f	A5v140604_MCOSLKB_RefMcosmNCBI	2016-12-14	0	4	0	4	0	6797;6119;6530;9841	0	29287
M. aubagnense DSM 45150*	ZZ_f70042e2cf	Maub_Align5_SortedRefMmuco	2016-12-14	0	0	1	1	0	0	43053	43053
M. cosmeticum DSM 44829	ZZ_59c02cdf7e	Mcosome_Align2_SortedRefMmuco	2016-12-14	0	1	0	1	0	32371	0	32371
M. llatzerense strain CLUC14	ZZ_51f6af5cfe	MllatzerenseCLUC14_Align9_SortedRefMmuco	2016-12-14	0	1	1	2	0	29695	13996	43691
M. mucogenicum CSUR P2099	ZZ_2ce8295059	MMUCO_CSURP2099_Aln2_RefMMUCODSM	2016-12-14	3	0	1	4	53383;54075;19679	0	74632	201769
M. neoaurum DSM 44074*	ZZ_4ed0ee7b92	MNEO44074_Aln3_Ref_MneoVKM	2016-12-14	0	1	0	1	0	6854	0	6854
M. neoaurum ATCC 25795	ZZ_fa4777e5bc	MneoATCC25795_Ref_MneoVKM	2016-12-14	0	1	0	1	0	6854	0	6854
M. neoaurum VKM Ac-1815D (Complete)	ZZ_5376bd685d	Mycobacterium neoaurum VKM Ac-1815D, complete genome	2016-12-14	0	2	0	2	0	6841;13599	0	20440
M. neoaurum DSM 44074	ZZ_9e58e5e6ca	MneoDSM_Align3_SortedRefMneoVKM	2016-12-14	0	1	0	1	0	6854	0	6854
M. phocaicum DSM 45104*	ZZ_5490425f3e	Mpho_Align3_SortedRefMmuco	2016-12-14	0	1	0	1	0	9498	0	9498
M. sp. UNC280	ZZ_f5cca01dd0	Msp280_Align4_SortedRefMmuco	2016-12-14	0	0	1	1	0	0	12531	12531
M. sp. 360MFTsu	ZZ_43bf496aae	Msp360MFT_Align2_SortedRefMmuco	2016-12-14	0	1	0	1	0	18023	0	18023
M. sp. UNC410	ZZ_1839209f40	Msp410_Align2_SortedRefMmuco	2016-12-14	0	0	0	0	0	0	0	0
M. sp. Urhb0044	ZZ_f7479e8dd8	MspURHB0044_Align4_SortedRefMmuco	2016-12-14	0	2	0	2	0	7512;10526	0	18038
M. mucogenicum DSM 44124* (Complete)	ZZ_1c62fcca25	gnl|LeifICM|MUCO_DSM_contig000001	2016-12-14	3	1	1	5	34960;50748;45346	21309	41483	193846
				6	16	5	27
		* Indicates representative genome studied in this article.

## Sheet: Table S4A
Table S4A: Annotation of IS elements in MmucT
ISfinder	IS Name	ORF Name	% of DNA Similarity	% of Similarity AAs (ISfinder First hit)	% of AAs Similarity (Replicon First hit)	Identified IS Family	ORF Left End	ORF Right End	ORF Size (bp)	ORF Size (aa)	Strand	Type	IS Left End	IS Right End	IS Length (bp)	DR Size (bp)	IR Size (bp)	IS Coordinates Present (for partials)	Length of Partial (bp)	General Comments
	ISMmu1	IS_8c266bbc_02937	100% ISMmu1	73.99% ISMsm2_aa1	100% IS_8c266bbc_05890	IS630	3027498	3026527	972	323	-	T	3027662	3026530	1133	2	22/25			73.99% ISMsm2_aa1; 100% IS_8c266bbc_05890
	ISMmu1	IS_8c266bbc_03223	100% ISMmu1	73.99% ISMsm2_aa1	100% IS_8c266bbc_05890	IS630	3311564	3310593	972	323	-	T	3311728	3310596	1133	2	22/25			73.99% ISMsm2_aa1 100% IS_8c266bbc_05890
	ISMmu1	IS_8c266bbc_03560	100% ISMmu1	73.99% ISMsm2_aa1	100% IS_8c266bbc_05890	IS630	3672363	3673334	972	323	+	T	3672199	3673331	1133	2	22/25			73.99% ISMsm2_aa1; 100% IS_8c266bbc_05890
	ISMmu1	IS_8c266bbc_03649	100% ISMmu1	73.99% ISMsm2_aa1	100% IS_8c266bbc_05890	IS630	3769580	3770551	972	323	+	T	3769416	3770548	1133	2	22/25			73.99% ISMsm2_aa1; 100% IS_8c266bbc_05890
	ISMmu1	IS_8c266bbc_04916	99.69% ISMmu1	73.68% ISMsm2_aa1	99.69% IS_8c266bbc_05890	IS630	5043322	5042351	972	323	-	T	5043486	5042354	1133	2	22/25			73.68% ISMsm2_aa1; 99.69% IS_8c266bbc_05890
	ISMmu1	IS_8c266bbc_05213	100% ISMmu1	73.99% ISMsm2_aa1	100% IS_8c266bbc_05890	IS630	5346982	5347953	972	323	+	T	5346818	5347950	1133	2	22/25			73.99% ISMsm2_aa1; 100% IS_8c266bbc_05890
	ISMmu7	IS_8c266bbc_04292	Reference copy	79.33% ISMysp3_aa2	48.91% IS_8c266bbc_02912	IS3 ssgr IS51	4410133	4409231	903	300	-	T	4410555	4409201	1355	3	27/27			79.33% ISMysp3_aa2
	ISMmu6	IS_8c266bbc_01358	Reference copy	64.15% IS1121_aa1	100% IS_8c266bbc_05632	IS481	1363008	1363979	972	323	+	T	1362909	1364002	1094	6	20/23			64.15% IS1121_aa1
	ISMmu6	IS_8c266bbc_05632	100% ISMmu6	64.15% IS1121_aa1	100% IS_8c266bbc_01358	IS481	5778859	5779830	972	323	+	T	5778760	5779853	1094	6	20/23			64.15% IS1121_aa1; 100% ISMmu8
	ISMmu5	IS_8c266bbc_04277	Reference copy	82.35% ISArsp2_aa1	99.64% IS_8c266bbc_03825	IS481	4393637	4392681	957	318	-	T	4393977	4392553	1425	15	50/54			82.35% ISArsp2_aa1;
	ISMmu5	IS_8c266bbc_01306	99.65% ISMmu5	67.76% ISArsp2_aa1	100% IS_8c266bbc_03825	IS481	1304896	1305921	1026	341	+	T	1304556	1305981	1426	15	50/54			67.76% ISArsp2_aa1; 100% ISMmu7
	ISMmu5	IS_8c266bbc_01751	99.65% ISMmu5	67.76% ISArsp2_aa1	100% IS_8c266bbc_03825	IS481	1801205	1800180	1026	341	-	T	1801545	1800120	1426	15	50/54			67.76% ISArsp2_aa1
	ISMmu5	IS_8c266bbc_02814	99.65% ISMmu5	67.76% ISArsp2_aa1	100% IS_8c266bbc_03825	IS481	2897579	2898604	1026	341	+	T	2897239	2898664	1426	14	50/54			67.76% ISArsp2_aa1; 100% ISMmu7
	ISMmu5	IS_8c266bbc_03825	99.65% ISMmu5	67.76% ISArsp2_aa1	100% IS_8c266bbc_02814	IS481	3927597	3926572	1026	341	-	T	3927937	3926512	1426	15	50/54			67.76% ISArsp2_aa1
	ISMmu4	IS_8c266bbc_03166	100% ISMmu4	94.67% ISMgi5_aa1	100% IS_8c266bbc_04075	IS256	3250222	3251577	1356	451	+	T	3250171	3251641	1471	8	21/27			94.67% ISMgi5_aa1; 100% IS_8c266bbc_04075
	ISMmu4	IS_8c266bbc_04075	Reference copy	94.67% ISMgi5_aa1	100% IS_8c266bbc_03166	IS256	4183848	4182493	1356	451	-	T	4183899	4182429	1471	8	21/27			94.67% ISMgi5_aa1
	ISMmu3	IS_8c266bbc_03447	Reference copy	96.04% ISMsm5_aa1	61.93% IS_8c266bbc_05890	IS630	3557526	3556537	990	329	-	T	3557642	3556537	1106	2	20/24			96.04% ISMsm5_aa1
	ISMmu2	IS_8c266bbc_00124	Reference copy	91.18% ISMav3_aa1	100% IS_8c266bbc_04287	IS481	128227	127238	990	329	-	T	128334	127243	1092	6	22/26			The Direct repeat sequence is found to be palindromic i.e. It could also match tog...
	ISMmu2	IS_8c266bbc_01245	100% ISMmu2	91.18% ISMav3_aa1	100% IS_8c266bbc_04287	IS481	1240293	1241282	990	329	+	T	1240186	1241277	1092	6	22/26			The Direct repeat sequence is found to be palindromic i.e. It could also match tog...
	ISMmu2	IS_8c266bbc_02776	100% ISMmu2	91.18% ISMav3_aa1	100% IS_8c266bbc_04287	IS481	2855517	2856506	990	329	+	T	2855410	2856501	1092	6	22/26			91.18% ISMav3_aa1 ; 100% ISMmu3
	ISMmu2	IS_8c266bbc_04287	100% ISMmu2	91.18% ISMav3_aa1	100% IS_8c266bbc_02776	IS481	4404913	4403924	990	329	-	NA	4405020	4403929	1092	NA	NA			91.18% ISMav3_aa1; Direct sequence not found for this IS element.
	ISMmu1	IS_8c266bbc_05890	Reference copy	73.99% ISMsm2_aa1	100% IS_8c266bbc_05213	IS630	6038002	6037031	972	323	-	T	6038166	6037034	1133	2	22/25			73.99% ISMsm2_aa1 Six (100%) similar IS elements were observed within the genome....
	ISMmu8	IS_8c266bbc_04288	Reference copy	54.79% ISSso6_aa1	No hit	IS110 ssgr IS1111	4406411	4405329	1083	360	-	NA	NA	NA	NA	NA	NA
												NA - Not found
					Type of IS	Counts of IS elements		Mechanism
					IS630	8		cut-and paste
					IS3 ssgr IS51	1		copy-paste
					IS481	11		copy-paste ?
					IS256	2		copy-paste
					IS110 ssgr IS1111	1
					Reference : ISfinder@ family_characteristics

## Sheet: Table S4B
Table S4B: Annotation of IS elements in Mmuc- and Mneo- clade members.
IS familes (excluding the IS size <600 & False positives)	MmucT	M. sp. UNC410	M. sp. 360MFTsu	M. mucogenicum CSURP20998	M. mucogenicum LZLC01	M. mucogenicum LZSF01	MphoT	M. sp. UNC280	M. llatzerense strain CLUC14	MaubT	M. neoaurum VKM Ac-1815D	M. neoaurum ATCC 25795	M. neoaurum DSM 44074	MneoT	McosT	M. cosmeticum DSM 44829	M. sp. URHB0044
IS110	0	0	0	0	2	3	8	0	1	1	0	0	0	0	0	0	0
IS110_ssgr_IS1111	1	0	0	1	0	0	1	0	1	1	0	0	0	0	0	0	0
IS1182	0	0	0	0	0	1	3	0	1	0	0	0	0	0	0	0	0
IS1380	0	0	0	0	0	4	5	0	1	0	0	0	0	0	0	0	0
IS1595_ssgr_ISSod11	0	0	0	0	0	0	0	0	1	0	0	0	0	0	0	0	0
IS1634	0	0	0	0	0	1	0	0	0	0	0	0	0	0	0	0	0
IS200.IS605	0	0	0	0	0	0	0	0	0	1	0	0	0	0	0	0	0
IS21	0	0	0	2	0	13	6	0	0	0	0	3	3	3	2	2	0
IS256	2	0	0	3	3	5	7	0	5	5	0	1	1	1	0	0	0
IS30	0	3	0	0	2	4	1	0	0	0	0	0	0	0	1	2	12
IS3_ssgr_IS150	0	0	0	0	0	0	0	0	0	0	0	0	0	0	1	1	0
IS3_ssgr_IS3	0	0	0	0	0	3	3	0	0	1	5	0	0	0	0	2	0
IS3_ssgr_IS407	0	0	0	0	0	1	1	0	1	0	0	0	0	0	0	0	0
IS3_ssgr_IS51	1	0	0	2	0	12	10	0	0	2	0	0	0	0	0	0	0
IS481	11	3	1	11	2	12	4	2	6	3	1	1	1	1	2	2	1
IS607	0	0	0	0	0	0	1	0	0	0	0	0	0	0	0	0	1
IS630	8	0	0	8	0	17	3	0	0	1	0	0	0	0	0	0	0
ISAs1	0	0	0	0	0	0	0	0	0	0	1	1	1	1	2	2	0
ISL3	0	2	0	0	1	9	12	0	1	0	5	1	1	1	1	1	1
ISNCY_ssgr_ISDol1	0	0	0	0	0	0	0	0	0	0	0	0	0	0	0	0	0
ISNCY_ssgr_ISLbi1	0	0	0	0	0	0	0	0	0	0	0	0	0	0	0	0	0
Total IS elements (Counts)	23	8	1	27	10	85	65	2	18	15	12	7	7	7	9	12	15
Total number of predicted IS elements (Counts)	53	29	23	60	37	199	99	15	53	46	36	26	27	26	24	26	34
IS excluding the false positives (Counts)	39	22	14	43	27	174	85	6	36	35	28	16	16	16	12	14	24
IS elements excluding the false positives (above) & IS_size > 600 bps IS (Counts)	23	8	1	27	10	85	65	2	18	15	12	7	7	7	9	12	15
