# Supplementary material for: Comparative genomics of Mycobacterium mucogenicum and Mycobacterium neoaurum clade members emphasizing tRNA and non-coding RNA
Source: BMC Evol Biol. 2019 Jun 18;19:124. doi: 10.1186/s12862-019-1447-7 (PMC6582537; doi:10.1186/s12862-019-1447-7)
Supplement: Supplementary file 3 — Introduction. Table and Figure legends. Table S5. Compilation of predicted tRNA genes in the "32 tRNA gene cluster". Table S6a. Compilation of predicted aminoacyl-tRNA synthetases (AARS) paralogs. Table S6b. Compilation of predicted genes encoding GatCAB enzymes. Table S6c. Compilation of regular and extra gene copy aminoacyl-tRNA synthetase genes. Supplementary text information. Prediction of genes encoding aminoacyl-tRNA synthetase paralogs and cyclodipeptide synthetase genes in Mmuc- and Mneo-clade members. Figure S4a-e. Analysis of tRNA genes [90]. Figure S5. tRNA sequence alignment for all tRNA genes. Figure S6a-f. Analysis of isoleucyl-tRNA synthetase and selected AARS genes. Figure S7a, b. Cyclodipeptide synthase (CDPS) – PF16715 [106, 107]. (ZIP 166 kb) [file 12862_2019_1447_MOESM3_ESM.zip]

Archive with 13 entries (13 files):
- 12862_2019_1447_MOESM3_ESM/ADDITIONAL FILE 3 INTRODUCTION.pdf
- 12862_2019_1447_MOESM3_ESM/Behra et al SUPP INFO EVOL-BIOL-00281 R1.pdf
- 12862_2019_1447_MOESM3_ESM/Tables S5 S6.xls
- 12862_2019_1447_MOESM3_ESM/Fig S6f.pdf
- 12862_2019_1447_MOESM3_ESM/Fig S6de.pdf
- 12862_2019_1447_MOESM3_ESM/Fig S6bc.pdf
- 12862_2019_1447_MOESM3_ESM/Fig S6a.pdf
- 12862_2019_1447_MOESM3_ESM/Fig S5.ps
- 12862_2019_1447_MOESM3_ESM/Fig S4e.pdf
- 12862_2019_1447_MOESM3_ESM/Fig S4d.pdf
- 12862_2019_1447_MOESM3_ESM/Fig S4c.pdf
- 12862_2019_1447_MOESM3_ESM/Fig S4b.pdf
- 12862_2019_1447_MOESM3_ESM/Fig S4a.pdf
