# Supplementary material for: Comparative genomics of Mycobacterium mucogenicum and Mycobacterium neoaurum clade members emphasizing tRNA and non-coding RNA
Source: BMC Evol Biol. 2019 Jun 18;19:124. doi: 10.1186/s12862-019-1447-7 (PMC6582537; doi:10.1186/s12862-019-1447-7)
Supplement: Supplementary file 3 — Introduction. Table and Figure legends. Table S5. Compilation of predicted tRNA genes in the "32 tRNA gene cluster". Table S6a. Compilation of predicted aminoacyl-tRNA synthetases (AARS) paralogs. Table S6b. Compilation of predicted genes encoding GatCAB enzymes. Table S6c. Compilation of regular and extra gene copy aminoacyl-tRNA synthetase genes. Supplementary text information. Prediction of genes encoding aminoacyl-tRNA synthetase paralogs and cyclodipeptide synthetase genes in Mmuc- and Mneo-clade members. Figure S4a-e. Analysis of tRNA genes [90]. Figure S5. tRNA sequence alignment for all tRNA genes. Figure S6a-f. Analysis of isoleucyl-tRNA synthetase and selected AARS genes. Figure S7a, b. Cyclodipeptide synthase (CDPS) – PF16715 [106, 107]. (ZIP 166 kb) [file 12862_2019_1447_MOESM3_ESM.zip › 12862_2019_1447_MOESM3_ESM/Tables S5 S6.xls]

## Sheet: Table S5
Table S5: Compilation of predicted tRNA genes in large the ''32 tRNA gene cluster'' clusters in MaubT, M. abscessus M24 and M. conceptionense MLE
		M. aubagnense DSM 45150	M. abscessus bolletii M24	M. conceptionense MLE
		tRNA gene cluster
1	Scaffold23	MAUB_tRNA30/Ser_GCT	Mabsbol24_tRNA58/Ser_GCT	MconMLE_tRNA37/Ser_GCT
			Mabsbol24_tRNA57/Pro_CGG
		MAUB_tRNA31/Thr_CGT	Mabsbol24_tRNA56/Thr_CGT	MconMLE_tRNA36/Thr_CGT
		MAUB_tRNA32/Cys_GCA	Mabsbol24_tRNA55/Cys_GCA	MconMLE_tRNA35/Cys_GCA
			Mabsbol24_tRNA54/Pro_GGG	MconMLE_tRNA34/Pro_GGG
		MAUB_tRNA33/Arg_TCT	Mabsbol24_tRNA53/Arg_TCT	MconMLE_tRNA33/Arg_TCT
		MAUB_tRNA34/His_GTG	Mabsbol24_tRNA52/His_GTG	MconMLE_tRNA32/His_GTG
		MAUB_tRNA35/Met_CAT	Mabsbol24_tRNA51/Met_CAT	MconMLE_tRNA31/Met_CAT
		MAUB_tRNA36/Met_CAT	Mabsbol24_tRNA50/Met_CAT	MconMLE_tRNA30/Met_CAT
				MconMLE_tRNA29/Ala_CGC
				MconMLE_tRNA28/Val_GAC
				MconMLE_tRNA27/Ala_GGC
		MAUB_tRNA37/Arg_CCT	Mabsbol24_tRNA49/Arg_CCT	MconMLE_tRNA26/Arg_CCT
		MAUB_tRNA38/Glu_TTC	Mabsbol24_tRNA48/Glu_TTC	MconMLE_tRNA25/Glu_TTC
		MAUB_tRNA39/Trp_CCA	Mabsbol24_tRNA47/Trp_CCA	MconMLE_tRNA24/Trp_CCA
		MAUB_tRNA40/Lys_TTT	Mabsbol24_tRNA46/Lys_TTT	MconMLE_tRNA23/Lys_TTT
		MAUB_tRNA41/Arg_CCG	Mabsbol24_tRNA45/Arg_CCG	MconMLE_tRNA22/Arg_CCG
		MAUB_tRNA42/Pro_TGG	Mabsbol24_tRNA44/Pro_TGG
				MconMLE_tRNA21/Pro_CGG
		MAUB_tRNA43/Tyr_GTA	Mabsbol24_tRNA43/Tyr_GTA	MconMLE_tRNA20/Tyr_GTA
		MAUB_tRNA44/Val_TAC	Mabsbol24_tRNA42/Val_TAC	MconMLE_tRNA19/Val_CAC
		MAUB_tRNA45/Asp_GTC	Mabsbol24_tRNA41/Asp_GTC	MconMLE_tRNA18/Asp_GTC
		MAUB_tRNA46/Ile_GAT	Mabsbol24_tRNA40/Ile_GAT	MconMLE_tRNA17/Ile_GAT
		MAUB_tRNA49/Arg_ACG	Mabsbol24_tRNA39/Arg_ACG	MconMLE_tRNA16/Arg_ACG
				MconMLE_tRNA15/Arg_ACG
			Mabsbol24_tRNA38/Leu_GAG	MconMLE_tRNA14/Leu_GAG
		MAUB_tRNA50/Phe_GAA	Mabsbol24_tRNA37/Phe_GAA	MconMLE_tRNA13/Phe_GAA
		MAUB_tRNA51/Glu_CTC	Mabsbol24_tRNA36/Glu_CTC	MconMLE_tRNA12/Glu_CTC
		MAUB_tRNA52/Ala_TGC	Mabsbol24_tRNA35/Ala_TGC
		MAUB_tRNA53/Asn_GTT	Mabsbol24_tRNA34/Asn_GTT	MconMLE_tRNA11/Asn_GTT
		MAUB_ncRNA/GOLLD	Mabsbol24_ncRNA/GOLLD	MconMLE_ncRNA/GOLLD
2	Scaffold68	MAUB_ncRNA/GOLLD
		MAUB_tRNA79/Undet_???	Mabsbol24_tRNA33/Gln_CTG	MconMLE_tRNA10/Arg_CCT
		MAUB_tRNA78/Leu_CAG	Mabsbol24_tRNA32/Leu_CAG	MconMLE_tRNA9/Leu_CAG
				MconMLE_tRNA8/Undet_???
		MAUB_tRNA77/Gly_GCC	Mabsbol24_tRNA31/Gly_GCC	MconMLE_tRNA7/Gly_GCC
		MAUB_tRNA76/Thr_GGT	Mabsbol24_tRNA30/Thr_GGT	MconMLE_tRNA6/Thr_GGT
		MAUB_tRNA75/Thr_TGT	Mabsbol24_tRNA29/Thr_TGT	MconMLE_tRNA5/Thr_TGT
3	Scaffold55	MAUB_tRNA15/Gln_CTG	Mabsbol24_tRNA28/Gln_CTG	MconMLE_tRNA4/Gln_CTG
		MAUB_tRNA14/Gln_TTG	Mabsbol24_tRNA27/Gln_TTG	MconMLE_tRNA3/Gln_TTG
		MAUB_tRNA13/Leu_CAA	Mabsbol24_tRNA26/Leu_CAA
		MAUB_tRNA12/Gly_TCC	Mabsbol24_tRNA25/Gly_TCC	MconMLE_tRNA2/Gly_TCC
		MAUB_tRNA11/Lys_CTT	Mabsbol24_tRNA24/Lys_CTT	MconMLE_tRNA1/Lys_CTT
		In 3 Scaffolds	Scaffold43	Scaffold39
	(HNH endonuclease and other coding sequences were not shown)

## Sheet: Table S6a
Table S6a : Compilation of predicted aminoacyl tRNA synthetases (AARS) gene orthologs.
	M. mucogenicum DSM 44124	M. sp. 360MFTsu5.1	M. sp. UNC410CL29Cvi84	M. phocaicum DSM 45104	M. sp. UNC280MFTsu5.1	M. llatzerense strain CLUC14	M. aubagnense DSM 45150	M. neoaurum VKM Ac-1815D	M. neoaurum ATCC 25795	M. neoaurum strain DSM 44074	M. neoaurum strain DSM 44074	M. cosmeticum strain DSM 44829	M. cosmeticum strain DSM 44829	M. sp. URHB0044	M. smegmatis MC2 155	M. tuberculosis H37Rv
alaS	MUCO_DSM_02602	Msp360MFT_03037	Msp410_00896	MPHOCA_02365	Msp280_04042	CLUC14_01251	MAUBAG_02688	D174_12775	MneoATCC25795_02799	MNEO44074_00068	MneoDSM44074_03527	MCOS44829_04737	Mcosme_02251	MspURHB0044_01171	MSMEG_3025	RVBD_2555c
argS	MUCO_DSM_01352	Msp360MFT_05481	Msp410_05125	MPHOCA_03000	Msp280_01721	CLUC14_01642	MAUBAG_01206	D174_20280	MneoATCC25795_01387	MNEO44074_03333	MneoDSM44074_01550	MCOS44829_05196	Mcosme_03494	MspURHB0044_02563	MSMEG_4959	RVBD_1292
argS_1	----------	----------	----------	----------	----------	CLUC14_00581	----------	----------	----------	----------	----------	----------	----------	----------	----------	----------
aspS	MUCO_DSM_02588	Msp360MFT_03051	Msp410_00881	MPHOCA_02351	Msp280_04060	CLUC14_01269	MAUBAG_02674	D174_12690	MneoATCC25795_02785	MNEO44074_00082	MneoDSM44074_03513	MCOS44829_04721	Mcosme_02235	MspURHB0044_01137	MSMEG_3003	RVBD_2572c
asnS	----------	----------	----------	----------	----------	----------	----------	----------	----------	----------	----------	----------	----------	----------	----------	----------
cysS	MUCO_DSM_05163	Msp360MFT_02222	Msp410_04158	MPHOCA_04893	Msp280_00386	CLUC14_05049	MAUBAG_05189	D174_24875	MneoATCC25795_00545	MNEO44074_04749	MneoDSM44074_00196	MCOS44829_01114	Mcosme_05563	MspURHB0044_01282	MSMEG_6074	RVBD_3580c
glnS	----------	----------	----------	----------	----------	----------	----------	----------	----------	----------	----------	----------	----------	----------	----------	----------
gltX	MUCO_DSM_02141	Msp360MFT_05193	Msp410_05525	MPHOCA_01895	Msp280_03319	CLUC14_02339	MAUBAG_02077	D174_10670	MneoATCC25795_01752	MNEO44074_00786	MneoDSM44074_04547	MCOS44829_00164	Mcosme_01603	MspURHB0044_03752	MSMEG_2383	RVBD_2992c
gltX_1	MUCO_DSM_05433	Msp360MFT_00749	Msp410_04348	MPHOCA_05104	Msp280_02498	CLUC14_02142	MAUBAG_05378	D174_00020	MneoATCC25795_00104	MNEO44074_03978	MneoDSM44074_03984	MCOS44829_01324	Mcosme_05773	MspURHB0044_02335	MSMEG_6306	----------
glyQS	MUCO_DSM_01728	Msp360MFT_03441	Msp410_03610	MPHOCA_01469	Msp280_02920	CLUC14_04362	MAUBAG_01687	D174_18680	MneoATCC25795_04065	MNEO44074_04092	MneoDSM44074_04234	MCOS44829_03498	Mcosme_03697	MspURHB0044_06511	MSMEG_4485	RVBD_2357c
hisS	MUCO_DSM_02542	Msp360MFT_03099	Msp410_00219	MPHOCA_02300	Msp280_00645	CLUC14_00201	MAUBAG_02642	D174_12595	MneoATCC25795_02762	MNEO44074_00105	MneoDSM44074_03491	MCOS44829_04701	Mcosme_02215	MspURHB0044_01104	MSMEG_2976	RVBD_2580c
ileS	MUCO_DSM_02754	Msp360MFT_01862	Msp410_01158	MPHOCA_02527	Msp280_01887	CLUC14_01985	MAUBAG_02862	D174_13605	MneoATCC25795_02383	MNEO44074_01128	MneoDSM44074_03324	MCOS44829_05547	Mcosme_02773	MspURHB0044_02908	MSMEG_3169	RVBD_1536
leuS	MUCO_DSM_05924	Msp360MFT_01191	Msp410_02287	MPHOCA_05518	Msp280_04358	CLUC14_02703	MAUBAG_04688	D174_02300	MneoATCC25795_04975	MNEO44074_01734	MneoDSM44074_04679	MCOS44829_03654	Mcosme_06067	MspURHB0044_07091	MSMEG_6917	RVBD_0041
lysS	MUCO_DSM_05194	Msp360MFT_02253	Msp410_04189	MPHOCA_04930	Msp280_01395	CLUC14_00654	MAUBAG_05228	D174_24970	MneoATCC25795_00526	MNEO44074_04730	MneoDSM44074_00215	MCOS44829_01134	Mcosme_05583	MspURHB0044_01303	MSMEG_6094	RVBD_3598c
lysX	MUCO_DSM_03341	Msp360MFT_04675	Msp410_00072	MPHOCA_03228	Msp280_00589	CLUC14_02054	MAUBAG_03341	D174_17285	MneoATCC25795_00482	MNEO44074_03399	MneoDSM44074_02363	MCOS44829_04159	Mcosme_04337	MspURHB0044_03036	MSMEG_3796	RVBD_1640c
metG	MUCO_DSM_00938	Msp360MFT_00039	Msp410_03705	MPHOCA_00875	Msp280_00751	CLUC14_05885	MAUBAG_00816	D174_22175	MneoATCC25795_04836	MNEO44074_03472	MneoDSM44074_01927	MCOS44829_05635	Mcosme_04987	MspURHB0044_04495	MSMEG_5441	RVBD_1007c
pheS	MUCO_DSM_03329	Msp360MFT_04688	Msp410_00084	MPHOCA_03218	Msp280_00579	CLUC14_02064	MAUBAG_03330	D174_17240	MneoATCC25795_00491	MNEO44074_03408	MneoDSM44074_02353	MCOS44829_04169	Mcosme_04327	MspURHB0044_03047	MSMEG_3778	RVBD_1649
pheT	MUCO_DSM_03328	Msp360MFT_04689	Msp410_00085	MPHOCA_03217	Msp280_00578	CLUC14_02065	MAUBAG_03329	D174_17235	MneoATCC25795_00492	MNEO44074_03409	MneoDSM44074_02352	MCOS44829_04170	Mcosme_04326	MspURHB0044_03048	MSMEG_3777	RVBD_1650
proS	MUCO_DSM_02323	Msp360MFT_03318	Msp410_05350	MPHOCA_02064	Msp280_03502	CLUC14_02935	MAUBAG_02239	D174_11430	MneoATCC25795_02532	MNEO44074_00332	MneoDSM44074_04498	MCOS44829_00005	Mcosme_01762	MspURHB0044_06022	MSMEG_2621	RVBD_2845c
proS_1	----------	----------	----------	----------	----------	----------	----------	----------	----------	----------	----------	----------	----------	MspURHB0044_04147	----------	----------
serS	MUCO_DSM_05640	Msp360MFT_00889	Msp410_04487	MPHOCA_05262	Msp280_02320	CLUC14_03534	MAUBAG_05494	D174_00515	MneoATCC25795_00192	MNEO44074_04502	MneoDSM44074_04068	MCOS44829_01426	Mcosme_05875	MspURHB0044_02217	MSMEG_6413	RVBD_3834c
thrS	MUCO_DSM_02499	Msp360MFT_03142	Msp410_00260	MPHOCA_02255	Msp280_00687	CLUC14_02840	MAUBAG_02602	D174_12460	MneoATCC25795_02734	MNEO44074_00133	MneoDSM44074_03463	MCOS44829_02580	Mcosme_02181	MspURHB0044_05071	MSMEG_2931	RVBD_2614c
trpS	MUCO_DSM_04248	Msp360MFT_05531	Msp410_00634	MPHOCA_03968	Msp280_01265	CLUC14_02260	MAUBAG_04205	D174_07875	MneoATCC25795_03528	MNEO44074_02320	MneoDSM44074_01215	MCOS44829_04546	Mcosme_00962	MspURHB0044_01468	MSMEG_1657	RVBD_3336c
tyrS	MUCO_DSM_03295	Msp360MFT_04722	Msp410_00119	MPHOCA_03183	Msp280_00557	CLUC14_02086	MAUBAG_03311	D174_17165	MneoATCC25795_00510	MNEO44074_03427	MneoDSM44074_02714	MCOS44829_04191	Mcosme_04305	MspURHB0044_03066	MSMEG_3758	RVBD_1689
valS	MUCO_DSM_01617	Msp360MFT_03550	Msp410_03506	MPHOCA_01369	Msp280_03023	CLUC14_01099	MAUBAG_01596	D174_19190	MneoATCC25795_04164	MNEO44074_04191	MneoDSM44074_00728	MCOS44829_03268	Mcosme_03927	MspURHB0044_06375	MSMEG_4630	RVBD_2448c

## Sheet: Table S6b
Table S6b: Compilation of genes encoding GatCAB enzymes predicted to present in MmucT – MneoT –clade members.
	M. mucogenicum DSM 44124	M. sp. 360MFTsu5.1	M. sp. UNC410CL29Cvi84	M. phocaicum DSM 45104	M. sp. UNC280MFTsu5.1	M. llatzerense strain CLUC14	M. aubagnense DSM 45150	M. neoaurum VKM Ac-1815D	M. neoaurum ATCC 25795	M. neoaurum strain DSM 44074	M. neoaurum strain DSM 44074	M. cosmeticum strain DSM 44829	M. cosmeticum strain DSM 44829	M. sp. URHB0044	M. smegmatis MC2 155	M. tuberculosis H37Rv
gatC	MUCO_DSM_02109	Msp360MFT_05225	Msp410_05555	MPHOCA_01843	Msp280_03289	CLUC14_02369	MAUBAG_02051	D174_10565	MneoATCC25795_01775	MNEO44074_00809	MneoDSM44074_04524	MCOS44829_00188	Mcosme_01579	MspURHB0044_03771	MSMEG_2364	RVBD_3012c
gatA	MUCO_DSM_02110	Msp360MFT_05224	----------	MPHOCA_01844	Msp280_03290	CLUC14_02368	MAUBAG_02052	D174_10570	MneoATCC25795_01774	MNEO44074_00808	MneoDSM44074_04525	MCOS44829_00187	Mcosme_01580	MspURHB0044_03770	MSMEG_2365	RVBD_3011c
gatB	MUCO_DSM_02114	Msp360MFT_05220	Msp410_05550	MPHOCA_01847	Msp280_03294	CLUC14_02365	MAUBAG_02055	D174_10585	MneoATCC25795_01770	MNEO44074_00804	MneoDSM44074_04529	MCOS44829_00183	Mcosme_01584	MspURHB0044_03768	MSMEG_2367	RVBD_3009c

## Sheet: Table S6c
Table S6c : Compilation of regular and extra gene copy, predicted aminoacyl tRNA synthetases pairwise blast results for MmucT – MneoT –clade members.
ArgS
	Genome	Locus_tag	Product
regular	M. llatzerense strain CLUC14	CLUC14_01642	Arginine--tRNA ligase (argS)
extra	M. llatzerense strain CLUC14	CLUC14_00581	Arginine--tRNA ligase (argS)
Pair wise blast result: CLUC14_01642 vs CLUC14_00581
93% Query coverage and 25% Identity, e-value : 2e-30;
Based on the HGTector analysis the possible source for the extra arginine tRNA ligase i.e, "CLUC14_00581" is from the source "Sorangium cellulosum" (locus_tag: sce7660) 100% query coverage and 53% identity.
From the Sorangium cellulosum, sce7660 is the only single Arginine tRNA ligase found.
ProS
	Genome	Locus_tag	Product
regular	M. sp URHB0044	MspURHB0044_06022	Proline--tRNA ligase (proS)
extra	M. sp URHB0044	MspURHB0044_04147	Proline--tRNA ligase (proS)
Pair wise blast result: MspURHB0044_06022 vs MspURHB0044_04147
52% Query coverage and 25% Identity, e-value : 4e-10;
Based on the HGTector analysis the possible source for the extra Proilne tRNA ligase i.e, "MspURHB0044_04147" is from the source "Chlorobium sp. GBChlB" (locus_tag: Hy22_14455) 94% query coverage and 50% identity.
From the Chlorobium sp. GBChlB, Hy22_14455 is the only single Proline tRNA ligase.
