# Supplementary material for: Comparative genomics of Mycobacterium mucogenicum and Mycobacterium neoaurum clade members emphasizing tRNA and non-coding RNA
Source: BMC Evol Biol. 2019 Jun 18;19:124. doi: 10.1186/s12862-019-1447-7 (PMC6582537; doi:10.1186/s12862-019-1447-7)
Supplement: Supplementary file 4 — Introduction. Table and Figure legends. Table S7. Rfam non-coding RNA annotations. Figure S8a, b. ncRNA genes. Figure S9a-i. RNase P RNA (rnpB), tmRNA and 4.5S RNA. Figure S10. Northern blot analysis of selected tRNAs and ncRNAs with size markers. Figure S11a, b. Analysis of GOLLD RNA. Figure S12a-d. Comparison of Ms1 RNA and 6C RNA genes in mycobacteria. Figure S13a, b. Comparison of a intron Group II gene cluster. (ZIP 7530 kb) [file 12862_2019_1447_MOESM4_ESM.zip › 12862_2019_1447_MOESM4_ESM/Table S7.xls]

## Sheet: Table S7
Table S7 : Rfam non-coding RNA annotations for MmucT – MneoT –clade members.
ID	Type	M. mucogenicum DSM 44124	M. aubagnense DSM 45150	M. phocaicum DSM 45104	M. sp. UNC280MFTsu5.1	M. sp. 360MFTsu5.1	M. sp. UNC410CL29Cvi84	M. sp. URHB0044	M. llatzerense strain CLUC14	M. cosmeticum strain DSM 44829	M. cosmeticum strain DSM 44829	M. neoaurum strain DSM 44074	M. neoaurum ATCC 25795	M. neoaurum VKM Ac-1815D	M. neoaurum strain DSM 44074	M. smegmatis MC2-155	M. tuberculosis H37Rv	M. mucogenicum CSURP20998	M. mucogenicum LZLC01	M. mucogenicum LZSF01
5_ureB_sRNA	Gene;sRNA;	5_ureB_sRNA	5_ureB_sRNA	5_ureB_sRNA	5_ureB_sRNA	5_ureB_sRNA	5_ureB_sRNA	5_ureB_sRNA	5_ureB_sRNA	5_ureB_sRNA	5_ureB_sRNA	5_ureB_sRNA	5_ureB_sRNA	5_ureB_sRNA	5_ureB_sRNA	5_ureB_sRNA	5_ureB_sRNA	5_ureB_sRNA;	5_ureB_sRNA;	5_ureB_sRNA;
5_ureB_sRNA	Gene;sRNA;											5_ureB_sRNA	5_ureB_sRNA	5_ureB_sRNA	5_ureB_sRNA	5_ureB_sRNA
6C	Cis-reg	6C	6C	6C	6C	6C	6C	6C	6C	6C	6C	6C	6C	6C	6C	6C	6C	6C;	6C;	6C;
Actino-pnp	Cis-reg	Actino-pnp	Actino-pnp	Actino-pnp	Actino-pnp	Actino-pnp	Actino-pnp	Actino-pnp	Actino-pnp	Actino-pnp	Actino-pnp	Actino-pnp	Actino-pnp	Actino-pnp	Actino-pnp	Actino-pnp	Actino-pnp	Actino-pnp;	Actino-pnp;	Actino-pnp;
AdoCbl_riboswitch	Cis-reg; riboswitch	AdoCbl_riboswitch	AdoCbl_riboswitch	AdoCbl_riboswitch	AdoCbl_riboswitch	AdoCbl_riboswitch	AdoCbl_riboswitch	AdoCbl_riboswitch	AdoCbl_riboswitch	AdoCbl_riboswitch	AdoCbl_riboswitch	AdoCbl_riboswitch	AdoCbl_riboswitch	AdoCbl_riboswitch	AdoCbl_riboswitch	AdoCbl_riboswitch	AdoCbl_riboswitch	AdoCbl_riboswitch;	AdoCbl_riboswitch;	AdoCbl_riboswitch;
AdoCbl_riboswitch	Cis-reg; riboswitch									AdoCbl_riboswitch	AdoCbl_riboswitch					AdoCbl_riboswitch
AdoCbl_riboswitch	Cis-reg; riboswitch															AdoCbl_riboswitch
AdoCbl_riboswitch	Cis-reg; riboswitch															AdoCbl_riboswitch
AS1726	Gene; sRNA																AS1726
AS1890	Gene; sRNA																AS1890
ALIL	Cis-reg	ALIL	ALIL	ALIL												ALIL		ALIL;		ALIL;
ALIL	Cis-reg		ALIL	ALIL												ALIL		ALIL;		ALIL;
ALIL	Cis-reg															ALIL
ALIL	Cis-reg															ALIL
ASdes	Gene; sRNA	ASdes	ASdes	ASdes	ASdes	ASdes	ASdes	ASdes	ASdes	ASdes	ASdes	ASdes	ASdes	ASdes	ASdes	ASdes	ASdes	ASdes;	ASdes;	ASdes;
ASdes	Gene; sRNA	ASdes	ASdes	ASdes	ASdes	ASdes	ASdes	ASdes	ASdes	ASdes	ASdes	ASdes	ASdes	ASdes	ASdes	ASdes	ASdes	ASdes;	ASdes;	ASdes;
ASdes	Gene; sRNA	ASdes	ASdes	ASdes	ASdes	ASdes	ASdes	ASdes	ASdes									ASdes;	ASdes;	ASdes;
ASdes	Gene; sRNA				ASdes				ASdes										ASpks;	ASpks;
ASpks	Gene; antisense	ASpks	ASpks	ASpks	ASpks	ASpks	ASpks		ASpks			ASpks	ASpks	ASpks	ASpks	ASpks	ASpks	ASpks;	ASpks;
ASpks	Gene; antisense	ASpks	ASpks			ASpks	ASpks										ASpks	ASpks;
ASpks	Gene; antisense		ASpks				ASpks										ASpks
ASpks	Gene; antisense		ASpks														ASpks
ASpks	Gene; antisense																ASpks
b55	Gene; sRNA																b55
Bacteria_small_SRP	Gene; sRNA	Bacteria_small_SRP	Bacteria_small_SRP	Bacteria_small_SRP	Bacteria_small_SRP	Bacteria_small_SRP	Bacteria_small_SRP	Bacteria_small_SRP	Bacteria_small_SRP	Bacteria_small_SRP	Bacteria_small_SRP	Bacteria_small_SRP	Bacteria_small_SRP	Bacteria_small_SRP	Bacteria_small_SRP	Bacteria_small_SRP	Bacteria_small_SRP	Bacteria_small_SRP;	Bacteria_small_SRP;	Bacteria_small_SRP;
Cobalamin	Cis-reg; riboswitch	Cobalamin	Cobalamin	Cobalamin	Cobalamin	Cobalamin	Cobalamin		Cobalamin	Cobalamin	Cobalamin	Cobalamin	Cobalamin	Cobalamin	Cobalamin	Cobalamin	Cobalamin	Cobalamin;	Cobalamin;	Cobalamin;
Cobalamin	Cis-reg; riboswitch	Cobalamin	Cobalamin	Cobalamin	Cobalamin	Cobalamin	Cobalamin		Cobalamin			Cobalamin	Cobalamin	Cobalamin	Cobalamin	Cobalamin	Cobalamin	Cobalamin;	Cobalamin;	Cobalamin;
Cobalamin	Cis-reg; riboswitch											Cobalamin	Cobalamin	Cobalamin	Cobalamin	Cobalamin
Cobalamin	Cis-reg; riboswitch													Cobalamin		Cobalamin
cspA	Cis-reg; Thermoregulator;	cspA	cspA	cspA	cspA	cspA	cspA	cspA	cspA	cspA	cspA	cspA	cspA	cspA	cspA	cspA		cspA;	cspA;	cspA;
cspA	Cis-reg; Thermoregulator;		cspA		cspA		cspA		cspA	cspA	cspA	cspA	cspA	cspA	cspA	cspA
ctRNA_p42d	Gene; antisense	ctRNA_p42d				ctRNA_p42d	ctRNA_p42d		ctRNA_p42d									ctRNA_p42d;
F6	Gene; sRNA	F6	F6	F6	F6	F6	F6	F6	F6	F6	F6	F6	F6	F6	F6	F6	F6	F6;	F6;	F6;
g2	Gene; sRNA																g2
Glycine	Cis-reg; riboswitch	Glycine	Glycine	Glycine	Glycine	Glycine	Glycine	Glycine	Glycine	Glycine	Glycine	Glycine	Glycine	Glycine	Glycine	Glycine	Glycine	Glycine;	Glycine;	Glycine;
Glycine	Cis-reg; riboswitch	Glycine				Glycine	Glycine	Glycine		Glycine	Glycine						Glycine	Glycine;	Glycine;
GOLLD	Gene		GOLLD																Glycine;
GOLLD	Gene		GOLLD
group-II-D1D4-4	Intron																group-II-D1D4-4
Intron_gpII	Intron			Intron_gpII													Intron_gpII			Intron_gpII;
Intron_gpII	Intron			Intron_gpII													Intron_gpII
Intron_gpII	Intron			Intron_gpII
mraW	Cis-regulatory element	mraW	mraW	mraW	mraW	mraW	mraW	mraW	mraW	mraW	mraW	mraW	mraW	mraW	mraW	mraW	mraW	mraW;	mraW;	mraW;
Ms1	Gene; sRNA	Ms1	Ms1	Ms1	Ms1	Ms1	Ms1	Ms1	Ms1	Ms1	Ms1	Ms1	Ms1	Ms1	MS1	Ms1	Ms1	Ms1;	Ms1;	Ms1;
Ms_AS-1	Gene; sRNA		Ms_AS-1		Ms_AS-1			Ms_AS-1	Ms_AS-1							Ms_AS-1
Ms_AS-1	Gene; sRNA							Ms_AS-1
Ms_AS-4	Gene; sRNA			Ms_AS-4												Ms_AS-4
Ms_AS-4	Gene; sRNA			Ms_AS-4												Ms_AS-4
Ms_AS-4	Gene; sRNA															Ms_AS-4
Ms_AS-4	Gene; sRNA															Ms_AS-4
Ms_AS-4	Gene; sRNA															Ms_AS-4
Ms_AS-5	Gene; sRNA	Ms_AS-5	Ms_AS-5	Ms_AS-5	Ms_AS-5	Ms_AS-5	Ms_AS-5	Ms_AS-8	Ms_AS-5	Ms_AS-5	Ms_AS-5	Ms_AS-5	Ms_AS-5	Ms_AS-5	Ms_AS-5	Ms_AS-5	Ms_AS-5	Ms_AS-5;	Ms_AS-5;	Ms_AS-5;
Ms_AS-8	Gene; sRNA		Ms_AS-8	Ms_AS-8					Ms_AS-8							Ms_AS-8			Ms_AS-8;	Ms_AS-8;
Ms_AS-8	Gene; sRNA			Ms_AS-8					Ms_AS-8							Ms_AS-8			Ms_AS-8;	Ms_AS-8;
Ms_AS-8	Gene; sRNA			Ms_AS-8																Ms_AS-8;
Ms_AS-8	Gene; sRNA			Ms_AS-8																Ms_AS-8;
Ms_AS-8	Gene; sRNA			Ms_AS-8																Ms_AS-8;
Ms_AS-8	Gene; sRNA			Ms_AS-8																Ms_AS-8;
Ms_AS-8	Gene; sRNA			Ms_AS-8																Ms_AS-8;
Ms_AS-8	Gene; sRNA			Ms_AS-8																Ms_AS-8;
Ms_AS-8	Gene; sRNA																			Ms_AS-8;
Ms_AS-8	Gene; sRNA																			Ms_AS-8;
Ms_AS-8	Gene; sRNA																			Ms_AS-8;
Ms_AS-8	Gene; sRNA																			Ms_AS-8;
Ms_AS-8	Gene; sRNA																			Ms_AS-8;
Ms_IGR-2	Gene; sRNA							Ms_IGR-2		Ms_IGR-2	Ms_IGR-2	Ms_IGR-2	Ms_IGR-2	Ms_IGR-2	Ms_IGR-2	Ms_IGR-2
Ms_IGR-4	Gene; sRNA															Ms_IGR-4
Ms_IGR-5	Gene; sRNA	Ms_IGR-5	Ms_IGR-5	Ms_IGR-5	Ms_IGR-5	Ms_IGR-5	Ms_IGR-5	Ms_IGR-5	Ms_IGR-5	Ms_IGR-5	Ms_IGR-5	Ms_IGR-5	Ms_IGR-5	Ms_IGR-5	Ms_IGR-5	Ms_IGR-5		Ms_IGR-5;	Ms_IGR-5;	Ms_IGR-5;
Ms_IGR-5	Gene; sRNA		Ms_IGR-5		Ms_IGR-5				Ms_IGR-5
Ms_IGR-5	Gene; sRNA		Ms_IGR-5		Ms_IGR-5
Ms_IGR-7	Gene; sRNA			Ms_IGR-7												Ms_IGR-7				Ms_IGR-7;
Ms_IGR-7	Gene; sRNA			Ms_IGR-7												Ms_IGR-7				Ms_IGR-7;
Ms_IGR-7	Gene; sRNA			Ms_IGR-7												Ms_IGR-7				Ms_IGR-7;
Ms_IGR-7	Gene; sRNA			Ms_IGR-7												Ms_IGR-7
Ms_IGR-7	Gene; sRNA															Ms_IGR-7
Ms_IGR-8	Gene; sRNA											Ms_IGR-8	Ms_IGR-8	Ms_IGR-8	Ms_IGR-8	Ms_IGR-8	Ms_IGR-8
Ms_IGR-8	Gene; sRNA											Ms_IGR-8	Ms_IGR-8		Ms_IGR-8	Ms_IGR-8	Ms_IGR-8
Ms_IGR-8	Gene; sRNA											Ms_IGR-8	Ms_IGR-8		Ms_IGR-8	Ms_IGR-8	Ms_IGR-8
Ms_IGR-8	Gene; sRNA															Ms_IGR-8	Ms_IGR-8
Ms_IGR-8	Gene; sRNA															Ms_IGR-8	Ms_IGR-8
Ms_IGR-8	Gene; sRNA															Ms_IGR-8	Ms_IGR-8
Ms_IGR-8	Gene; sRNA															Ms_IGR-8
Ms_IGR-8	Gene; sRNA															Ms_IGR-8
Ms_IGR-8	Gene; sRNA															Ms_IGR-8
Ms_IGR-8	Gene; sRNA															Ms_IGR-8
Ms_IGR-8	Gene; sRNA															Ms_IGR-8
Ms_IGR-8	Gene; sRNA															Ms_IGR-8
Ms_IGR-8	Gene; sRNA															Ms_IGR-8
Ms_IGR-8	Gene; sRNA															Ms_IGR-8
ncrMT1302	Gene; sRNA									ncrMT1302	ncrMT1302						ncrMT1302			ncrMT1302;
pfl	Cis-reg						pfl
PK-G12rRNA	Gene; rRNA	PK-G12rRNA	PK-G12rRNA	PK-G12rRNA	PK-G12rRNA	PK-G12rRNA	PK-G12rRNA	PK-G12rRNA	PK-G12rRNA	PK-G12rRNA	PK-G12rRNA	PK-G12rRNA	PK-G12rRNA	PK-G12rRNA	PK-G12rRNA	PK-G12rRNA	PK-G12rRNA	PK-G12rRNA;	PK-G12rRNA;	PK-G12rRNA;
PK-G12rRNA	Gene; rRNA	PK-G12rRNA				PK-G12rRNA	PK-G12rRNA	PK-G12rRNA			PK-G12rRNA			PK-G12rRNA		PK-G12rRNA		PK-G12rRNA;
PK-G12rRNA	Gene; rRNA							PK-G12rRNA
RNaseP_bact_a	Gene; ribozyme	RNaseP_bact_a	RNaseP_bact_a	RNaseP_bact_a	RNaseP_bact_a	RNaseP_bact_a	RNaseP_bact_a	RNaseP_bact_a	RNaseP_bact_a	RNaseP_bact_a	RNaseP_bact_a	RNaseP_bact_a	RNaseP_bact_a	RNaseP_bact_a	RNaseP_bact_a	RNaseP_bact_a	RNaseP_bact_a	RNaseP_bact_a;	RNaseP_bact_a;	RNaseP_bact_a;
SAM	Cis-reg; riboswitch											SAM	SAM	SAM	SAM
SAM-IV	Cis-reg; riboswitch	SAM-IV	SAM-IV	SAM-IV	SAM-IV	SAM-IV	SAM-IV	SAM-IV	SAM-IV	SAM-IV	SAM-IV	SAM-IV	SAM-IV	SAM-IV	SAM-IV	SAM-IV	SAM-IV	SAM-IV;	SAM-IV;	SAM-IV;
SAM-IV	Cis-reg; riboswitch															SAM-IV
sau-50	Gene; sRNA				sau-50			sau-50	sau-50			sau-50	sau-50	sau-50	sau-50	sau-50
sar	Gene; antisense	sar																sar;
SECIS_3	Cis-reg															SECIS_3
tmRNA	Gene	tmRNA	tmRNA	tmRNA	tmRNA	tmRNA	tmRNA	tmRNA	tmRNA	tmRNA	tmRNA	tmRNA	tmRNA	tmRNA	tmRNA	tmRNA	tmRNA	tmRNA;	tmRNA;	tmRNA;
TPP	Cis-reg; riboswitch	TPP	TPP	TPP	TPP	TPP	TPP	TPP	TPP	TPP	TPP	TPP	TPP	TPP	TPP	TPP	TPP	TPP;	TPP;	TPP;
TPP	Cis-reg; riboswitch	TPP	TPP	TPP	TPP	TPP	TPP	TPP	TPP	TPP	TPP	TPP	TPP	TPP	TPP	TPP	TPP	TPP;	TPP;	TPP;
TPP	Cis-reg; riboswitch															TPP
ydaO-yuaA	Cis-reg	ydaO-yuaA	ydaO-yuaA	ydaO-yuaA	ydaO-yuaA	ydaO-yuaA	ydaO-yuaA	ydaO-yuaA	ydaO-yuaA	ydaO-yuaA	ydaO-yuaA	ydaO-yuaA	ydaO-yuaA	ydaO-yuaA	ydaO-yuaA	ydaO-yuaA	ydaO-yuaA	ydaO-yuaA;	ydaO-yuaA;	ydaO-yuaA;
ykkC-III	Cis-reg	ykkC-III	ykkC-III		ykkC-III	ykkC-III	ykkC-III		ykkC-III			ykkC-III	ykkC-III	ykkC-III	ykkC-III	ykkC-III		ykkC-III;	ykkC-III;
ykoK	Cis-reg	ykoK	ykoK	ykoK	ykoK	ykoK	ykoK		ykoK							ykoK	ykoK	ykoK;	ykoK;	ykoK;
ykoK	Cis-reg		ykoK														ykoK
ykoK	Cis-reg		ykoK
ykkC-yxkD	Cis-reg									ykkC-yxkD	ykkC-yxkD
